# Supplementary material for: Social cognitive predictors of regular dental visits and mouth self-examination behaviors among the elderly population: An application of the health action process approach model
Source: PLoS One. 2023 Nov 9;18(11):e0293843. doi: 10.1371/journal.pone.0293843 (PMC10635496; doi:10.1371/journal.pone.0293843)
Supplement: S1 Dataset — (XLSX) [file pone.0293843.s001.xlsx]

## Sheet: miniDATA2
Sample.ID 001	Gender 005	Age (Years) 006	Education 007	Employment Status 008	Monthly Income 010	Living Status with Family Members 012	Base Line Last Dental Visit 038	Base Line HAPA OutcomExpectancies2 121	Base Line HAPA OutcomExpectancies5 124	Base Line HAPA Risk Perception2 127	Base Line HAPA Risk Perception5 130	Base Line HAPA Self Efficacy2 133	Base Line HAPA Self Efficacy5 136	OSE	Base Line HAPA Intension2 139	Base Line HAPA Intension5 142	Base Line HAPA Coping Planing2 145	Base Line HAPA Coping Planing5 148	Base Line HAPA Action Planing2 151	Base Line HAPA Action Planing5 154	Base Line HAPA Maaintenance SelfEfficacy2 157	Base Line HAPA Maaintenance SelfEfficacy5 160	Base Line HAPA Recovery SelfEfficacy2 163	Base Line HAPA Recovery SelfEfficacy5 166
CZ10	1	64	3	3	5	2	1	5	7	5	7	7	7	1	7	7	7	7	7	7	7	7	7	7
CZ11	1	60	4	2	5	1	1	7	7	7	7	7	7	1	7	7	7	7	7	7	7	7	7	7
DJ08	1	60	2	3	2	2	1	5	5	1	6	7	7	1	7	7	7	7	7	2	7	7	7	7
ES04	1	60	2	3	3	1	2	7	7	7	7	7	7	1	7	7	7	7	6	6	7	7	7	7
ES08	1	64	2	3	4	1	2	7	7	7	7	7	7	1	7	7	7	7	6	4	6	6	5	7
GL08	1	61	2	3	2	1	5	6	6	7	7	5	7	1	3	7	3	6	2	6	3	6	3	6
NF01	1	74	2	1	2	1	4	6	7	7	7	7	7	1	7	7	7	7	5	6	6	6	6	6
PS02	1	60	4	1	4	2	3	7	7	6	7	7	7	1	7	7	7	7	7	7	6	6	7	7
PS08	1	64	3	3	2	5	1	7	7	6	7	6	7	1	6	6	6	5	4	3	5	5	6	5
RA04	1	60	2	2	1	2	4	6	7	7	7	7	7	1	6	7	7	7	7	6	7	7	7	6
SH05	1	70	2	1	3	1	4	5	7	5	7	5	7	1	3	7	3	7	5	6	5	6	6	6
AB05	1	67	0	3	3	1	2	3	6	7	7	6	6	1	5	7	5	5	5	4	5	5	6	7
AB07	1	72	0	3	2	1	4	6	7	7	6	6	6	1	5	6	5	6	4	6	6	6	6	6
AB09	1	63	1	3	1	1	5	5	6	5	6	5	6	1	5	6	5	6	5	5	5	6	5	6
CZ09	1	60	3	2	5	2	2	7	6	7	6	6	6	1	6	6	6	6	5	6	6	6	6	6
CZ12	1	64	2	3	3	2	1	6	5	7	7	6	6	1	6	6	7	6	2	5	7	5	6	6
DJ10	1	66	0	3	2	2	1	6	6	6	6	7	6	1	2	2	2	5	1	2	5	5	2	5
DJ11	2	61	1	1	2	2	4	4	6	4	6	4	6	1	2	5	2	5	2	4	4	4	3	5
DJ12	1	60	2	3	3	2	1	6	7	7	7	6	6	1	6	6	7	6	4	5	6	6	6	6
ES01	1	61	3	2	1	1	1	5	6	7	6	6	6	1	6	6	6	5	5	5	6	6	6	6
ES03	2	62	3	1	4	1	1	4	6	6	6	7	6	1	7	5	7	6	6	6	7	7	7	7
ES05	2	60	2	1	2	3	3	5	5	7	7	6	6	1	6	7	5	6	4	6	7	7	6	7
ES06	1	62	1	3	2	2	1	3	3	7	4	7	6	1	6	7	6	5	5	5	5	5	6	6
ES11	1	60	2	2	2	2	2	6	6	7	6	6	6	1	5	6	5	6	5	5	5	6	5	5
ES14	1	61	3	2	3	2	1	5	6	7	6	6	6	1	6	6	6	5	5	5	6	6	6	6
FG10	1	61	2	3	3	2	3	7	7	7	7	7	6	1	4	7	4	6	5	6	5	6	5	6
FG11	1	71	1	3	3	1	2	3	6	7	7	7	6	1	6	7	7	5	5	4	5	5	7	7
GL02	1	74	2	2	3	1	2	6	1	6	1	6	6	1	5	6	5	5	2	2	6	6	6	6
GL03	1	60	2	3	1	3	5	4	4	6	6	2	6	1	2	6	2	5	2	5	3	6	3	6
GL11	1	71	0	3	2	3	5	5	6	5	6	3	6	1	3	6	3	6	2	4	2	5	3	6
GL12	1	74	1	3	2	1	4	7	7	7	6	6	6	1	6	6	6	6	4	6	6	6	6	6
GL13	1	60	2	3	2	1	1	3	5	7	6	6	6	1	6	6	6	6	5	3	7	7	7	7
HA06	1	62	1	3	1	2	5	3	5	3	6	3	6	1	3	6	4	6	4	5	4	5	6	5
HF05	2	88	2	1	3	1	5	5	6	5	6	3	6	1	2	6	2	5	2	5	2	5	2	6
HF07	2	75	1	1	3	2	3	6	6	6	6	5	6	1	6	5	4	6	5	5	5	6	5	6
HF10	2	67	2	1	2	1	2	6	6	6	6	6	6	1	6	6	6	6	6	5	5	6	6	6
KJ12	1	61	1	3	1	1	1	5	6	5	6	5	6	1	5	6	5	6	5	5	5	6	5	6
NF03	1	63	1	3	2	2	2	3	6	6	5	6	6	1	6	6	5	6	5	5	6	5	6	6
NF04	1	60	2	3	3	2	1	6	6	6	6	6	6	1	6	6	6	6	6	6	6	6	5	7
NF05	1	61	2	3	2	1	4	6	6	6	6	6	6	1	6	6	5	5	5	5	5	5	5	5
NF10	1	65	2	3	1	2	2	6	6	6	6	5	6	1	6	6	6	5	6	5	6	5	6	5
PR01	2	87	3	1	2	1	3	6	7	6	7	6	6	1	6	6	6	6	5	6	5	6	5	7
PR05	1	68	2	3	3	1	2	6	6	6	6	6	6	1	6	6	6	6	6	6	6	6	6	6
PR06	1	60	3	1	4	3	1	6	6	6	6	5	6	1	7	6	7	5	5	5	5	5	7	7
PR07	2	69	2	1	2	1	2	6	6	6	6	6	6	1	6	6	6	6	6	5	5	6	6	6
PS01	1	65	3	1	2	2	1	6	5	6	5	6	6	1	6	7	6	6	5	6	5	7	7	7
PS03	1	61	2	3	2	1	3	5	6	6	6	6	6	1	5	5	5	5	6	5	6	5	6	6
PS04	1	69	3	1	2	2	5	5	6	3	7	5	6	1	5	6	5	7	1	4	5	6	5	5
PS09	1	63	2	3	3	2	1	7	7	7	7	7	6	1	6	6	7	5	5	6	6	6	6	7
PS10	1	61	1	3	3	2	1	3	6	7	7	7	6	1	6	7	7	5	5	4	5	5	7	7
PS12	1	65	3	1	4	1	1	6	6	6	6	6	6	1	6	6	6	5	4	5	5	5	6	5
RA07	1	69	1	3	1	2	3	5	5	5	6	7	6	1	6	6	6	7	4	5	6	6	6	6
RA08	2	64	2	2	2	1	5	2	5	3	6	3	6	1	5	5	5	6	3	5	5	6	5	6
SF04	1	60	2	3	2	2	4	4	5	6	6	4	6	1	6	5	6	3	4	4	6	5	5	5
SH02	1	69	3	1	3	1	2	4	6	6	6	5	6	1	5	6	4	5	3	5	6	5	6	6
SH06	1	63	1	3	2	3	3	3	6	6	5	6	6	1	5	6	5	6	5	5	6	5	6	6
SH11	1	60	2	2	3	3	2	6	5	6	6	5	6	1	6	6	6	5	6	6	6	5	6	5
SN02	1	62	2	3	3	2	2	6	5	6	5	6	6	1	6	6	6	6	6	5	6	6	6	5
SN04	1	72	1	3	1	2	1	5	5	6	5	6	6	1	5	6	6	5	3	6	6	5	6	5
SN05	1	69	3	1	3	3	1	4	6	6	6	5	6	1	5	6	4	5	3	5	6	5	6	6
SS10	1	65	1	3	2	2	4	6	6	6	6	6	6	1	6	6	6	6	6	6	6	6	6	6
SS11	1	60	1	3	1	1	1	5	6	5	6	5	6	1	5	6	5	6	5	5	5	6	5	6
TA02	1	66	2	1	3	2	2	5	6	5	6	6	6	1	6	5	7	6	6	6	6	6	6	6
TA09	1	62	1	3	2	1	1	6	6	6	6	6	6	1	6	5	2	2	4	3	6	5	7	5
AB02	1	68	2	3	3	2	3	6	5	6	5	5	5	1	4	4	4	4	4	3	5	5	5	4
AB11	1	65	0	3	1	1	4	6	1	3	2	1	5	1	2	4	2	3	2	3	2	3	2	3
CZ01	1	63	2	3	2	2	2	5	4	5	4	5	5	1	6	4	6	4	5	4	5	5	5	4
CZ02	1	62	2	1	2	3	1	5	5	5	5	5	5	1	6	5	6	5	5	5	5	5	6	5
CZ03	1	62	4	1	5	2	1	6	5	6	5	6	5	1	6	5	6	5	6	5	6	5	6	5
CZ04	2	69	3	1	3	1	3	5	5	5	4	5	5	1	5	5	5	5	5	5	5	5	5	5
CZ05	1	67	4	1	3	1	3	7	5	7	5	7	5	1	7	5	7	5	7	5	7	5	7	5
CZ07	1	63	3	3	4	2	1	7	5	7	5	7	5	1	7	5	7	5	6	5	7	5	7	5
DA04	1	61	1	3	1	1	5	7	6	6	6	2	5	1	2	6	2	6	3	4	5	6	2	5
DA05	1	62	1	3	1	1	5	6	6	6	6	2	5	1	5	5	2	2	2	4	2	2	2	5
DA06	1	64	1	3	1	3	5	6	5	5	5	4	5	1	3	4	3	5	3	4	3	5	3	5
DA07	1	60	1	3	1	3	5	6	6	6	7	2	5	1	2	6	2	6	3	5	2	6	5	5
DA11	1	60	2	3	2	2	3	7	6	6	6	2	5	1	2	7	5	6	2	3	5	6	2	6
DJ02	1	60	1	2	2	5	5	4	4	5	5	3	5	1	2	4	2	3	3	3	3	5	3	5
DJ04	1	60	0	3	1	1	4	6	1	3	2	1	5	1	2	4	2	3	2	3	2	4	2	3
DJ05	1	64	2	2	3	1	3	5	4	5	4	5	5	1	2	3	3	3	2	2	4	4	3	4
DJ06	1	60	1	3	2	2	3	5	2	5	4	5	5	1	2	4	4	2	3	3	3	4	3	4
DS02	1	68	0	3	1	3	5	1	5	4	5	2	5	1	1	5	2	5	1	5	2	5	2	5
DS12	1	60	1	3	1	2	3	6	5	6	5	5	5	1	4	4	5	4	4	2	4	4	5	4
ES02	1	63	2	3	1	1	1	5	6	6	6	5	5	1	6	6	6	5	5	5	5	6	6	6
ES07	1	68	1	3	1	2	5	6	3	6	5	3	5	1	2	5	3	5	3	4	3	5	3	6
ES12	2	68	1	2	2	2	4	5	3	5	5	3	5	1	2	5	3	5	3	4	3	5	3	5
FG03	1	60	2	3	2	5	2	3	5	5	5	5	5	1	3	5	5	5	5	5	5	5	5	5
FG07	1	62	2	1	3	3	1	5	5	5	5	5	5	1	6	5	6	5	5	5	4	5	6	5
FG09	1	67	3	1	3	2	1	6	5	6	5	4	5	1	3	5	3	5	4	6	4	4	5	5
GL05	1	60	2	3	2	3	2	6	5	6	6	5	5	1	3	4	3	4	1	5	4	4	4	4
GL06	1	71	2	3	2	5	5	4	5	5	5	4	5	1	7	5	5	5	5	5	5	6	7	6
GL07	1	70	3	1	3	3	1	5	5	6	7	7	5	1	7	4	7	5	5	5	6	6	6	5
HD01	1	63	1	2	1	3	3	3	4	4	4	3	5	1	2	4	3	4	4	4	4	4	5	4
HD04	1	69	0	3	1	1	3	7	5	5	5	5	5	1	5	5	5	5	5	5	5	5	5	5
HD05	1	70	2	3	2	3	5	4	4	4	5	4	5	1	7	5	5	5	4	5	5	5	6	6
HD07	1	62	0	3	1	5	4	5	5	5	5	2	5	1	3	6	2	5	2	3	2	5	4	5
HD08	2	67	1	0	1	5	4	6	5	4	4	1	5	1	5	5	5	5	5	4	5	4	5	6
HD09	1	64	1	2	1	1	3	3	3	3	4	4	5	1	5	4	5	4	4	4	4	4	5	4
HD12	1	63	2	3	1	1	1	5	6	6	6	5	5	1	4	6	4	5	5	5	5	6	5	6
HD13	1	66	1	3	1	3	4	6	6	5	6	3	5	1	2	6	3	6	3	5	3	6	3	5
HF01	1	63	1	3	2	2	3	6	5	5	5	3	5	1	2	5	2	5	2	4	3	5	2	5
HF08	1	60	1	2	1	3	3	5	5	5	5	5	5	1	3	4	3	3	2	3	5	4	5	4
HM01	1	64	3	1	3	3	1	6	3	6	4	5	5	1	6	4	5	3	6	3	6	4	6	4
HM06	1	69	2	3	3	1	4	4	5	4	5	3	5	1	2	2	2	2	1	1	2	2	2	4
HM09	1	69	2	1	3	1	3	3	4	5	5	4	5	1	2	5	4	5	2	2	4	5	3	5
HM10	1	67	3	1	3	2	4	6	5	5	5	5	5	1	2	5	2	4	4	2	5	5	5	5
HM12	1	69	2	3	4	1	3	4	5	4	5	3	5	1	2	2	2	2	1	1	2	2	2	4
HM13	1	66	2	1	3	1	3	3	4	5	5	4	5	1	2	5	4	5	2	2	4	5	3	5
KJ07	1	62	0	3	1	1	1	6	6	6	6	6	5	1	6	6	6	6	6	6	6	6	6	6
KJ09	1	60	1	3	2	1	4	4	4	5	5	3	5	1	2	4	2	3	3	3	3	5	3	5
KJ10	1	66	0	3	2	3	4	1	5	4	5	2	5	1	1	5	2	5	1	5	2	5	2	5
NF02	1	63	2	3	3	2	1	5	5	6	5	5	5	1	7	5	7	7	5	6	5	7	7	7
NF08	1	60	2	3	1	2	3	7	5	7	4	5	5	1	5	5	5	4	5	3	6	4	6	5
NF09	1	61	3	1	2	2	1	6	6	6	5	6	5	1	6	5	6	5	6	4	6	5	6	5
NF12	1	61	3	3	2	2	3	5	6	5	4	5	5	1	3	5	4	4	5	3	5	5	5	5
PJ01	1	69	2	1	2	1	3	6	4	5	6	5	5	1	5	5	5	5	5	4	5	5	4	6
PJ04	1	69	2	3	3	2	3	6	5	6	5	5	5	1	5	5	5	3	4	3	5	4	5	4
PJ05	1	60	4	1	3	2	4	6	5	6	6	5	5	1	4	5	5	5	4	5	5	5	5	5
PJ12	1	70	2	1	3	1	2	5	5	5	5	4	5	1	2	4	2	4	3	4	4	5	4	4
PR02	1	66	3	3	1	3	2	6	6	6	6	3	5	1	2	6	3	6	3	5	3	6	3	6
PR04	1	60	1	3	2	2	1	6	5	6	5	5	5	1	5	5	5	4	5	4	5	4	5	4
PR08	1	66	1	3	1	1	5	6	5	6	5	3	5	1	2	5	3	5	2	4	4	5	3	5
PR11	2	63	2	1	3	2	4	7	6	7	6	5	5	1	3	5	3	5	4	5	4	5	4	5
PS06	1	67	3	1	3	2	2	6	5	5	4	5	5	1	6	4	6	5	2	2	6	4	6	4
PS07	1	65	2	3	3	2	4	7	5	6	6	6	5	1	4	6	5	5	5	4	7	7	5	5
PS13	2	70	2	1	3	1	3	5	5	5	5	3	5	1	1	5	2	5	3	5	3	5	3	5
PS14	1	61	1	3	4	1	2	7	5	6	6	7	5	1	3	5	6	5	5	5	5	5	5	5
RA02	2	63	1	0	1	2	4	6	5	4	4	1	5	1	5	5	5	5	5	4	5	4	5	6
RA09	1	63	1	3	1	3	4	5	5	4	4	1	5	1	2	5	2	5	4	4	4	4	4	6
SF01	1	60	1	3	1	2	2	5	6	5	6	5	5	1	5	5	5	5	5	5	5	5	5	5
SF02	1	66	2	3	3	2	1	6	6	6	5	5	5	1	6	5	6	5	5	5	5	5	6	6
SF03	2	60	2	2	2	1	1	6	7	7	7	4	5	1	5	5	5	6	6	5	5	7	6	7
SF07	1	63	2	3	1	1	2	5	6	6	6	5	5	1	6	5	6	5	5	5	5	6	6	6
SF08	1	63	1	3	2	3	3	6	5	5	5	3	5	1	2	4	2	5	2	4	3	5	2	5
SF10	1	68	0	3	1	3	5	4	5	5	5	2	5	1	1	5	2	5	1	5	2	5	2	5
SH03	1	65	2	1	3	2	3	6	6	5	5	5	5	1	5	5	5	5	5	3	6	6	5	5
SH07	1	66	3	1	3	1	3	6	3	6	4	5	5	1	4	4	4	3	6	3	6	4	6	4
SH09	1	62	2	3	2	2	4	5	4	5	4	5	5	1	4	4	4	4	5	4	5	5	5	5
SN07	1	61	1	2	2	1	3	6	6	6	5	5	5	1	5	5	5	5	5	3	6	5	5	5
SN08	2	65	2	1	2	2	3	5	6	5	5	5	5	1	5	5	5	5	5	3	5	4	5	5
SN12	1	68	2	1	3	1	3	6	6	6	5	5	5	1	5	5	5	5	5	3	6	6	5	5
SS01	1	60	1	2	1	1	3	3	3	3	4	4	5	1	5	4	5	4	4	4	4	4	5	4
SS05	2	72	1	1	2	2	1	5	4	5	5	5	5	1	6	6	6	5	5	4	5	5	4	5
SS07	1	60	2	3	3	1	4	5	4	5	5	5	5	1	6	6	6	5	5	4	5	5	4	5
SS08	1	67	1	3	2	2	4	5	4	5	5	5	5	1	6	6	6	5	5	4	5	5	4	5
SS13	1	71	1	3	1	2	2	5	4	5	5	5	5	1	6	6	6	5	5	4	5	5	4	5
TA04	1	61	2	3	1	1	1	6	5	4	5	5	5	1	6	6	5	5	4	4	6	6	5	5
TA06	1	66	0	3	1	2	4	5	5	5	5	2	5	1	3	6	2	5	2	3	2	5	4	5
TA07	1	73	0	3	1	2	4	3	6	4	6	1	5	1	2	5	2	5	3	5	5	7	5	6
TA08	1	60	1	3	1	3	0	5	6	5	6	4	5	0	4	5	5	5	3	5	4	6	5	6
TA10	2	60	2	2	2	2	1	5	4	5	5	5	5	1	5	5	5	5	5	5	6	5	5	6
VA04	1	61	2	3	4	2	1	5	5	5	5	5	5	1	2	5	5	5	5	5	5	5	5	6
VA05	1	64	2	3	2	2	1	6	5	5	5	5	5	1	2	5	3	5	3	5	5	3	5	5
VA09	1	70	0	3	1	3	5	3	5	3	5	2	5	1	2	5	2	5	1	4	2	5	2	5
VA10	1	60	1	3	1	1	4	1	4	2	5	2	5	1	2	5	2	5	1	4	2	5	2	5
VA11	1	68	1	3	1	3	1	6	4	6	5	5	5	0	6	5	5	5	5	5	5	5	6	6
AB01	1	70	0	3	1	1	5	3	4	3	4	2	4	0	2	4	2	3	4	2	3	4	3	4
AB04	1	60	2	3	1	2	3	4	5	4	5	3	4	0	2	4	3	4	2	2	2	4	4	4
AB06	1	69	0	3	2	2	5	2	5	2	5	3	4	0	2	3	2	2	2	4	2	4	3	4
AB12	1	61	1	2	2	1	2	4	4	4	4	2	4	0	2	4	2	3	2	4	2	4	3	4
CZ06	1	77	2	3	2	3	4	4	4	4	4	3	4	0	2	4	2	4	3	4	3	5	3	5
CZ08	1	61	4	2	2	2	2	6	5	6	5	4	4	0	5	4	5	4	4	4	4	4	4	4
DA09	1	62	1	3	2	1	4	5	4	5	4	2	4	0	2	3	2	3	1	3	3	4	3	4
DJ01	1	60	0	3	2	5	5	4	2	5	3	3	4	0	3	5	3	5	3	4	3	5	3	5
DJ03	2	73	0	2	1	1	5	1	3	1	3	5	4	0	2	3	2	3	2	3	4	3	3	5
DJ07	1	66	1	3	2	1	4	4	4	4	4	3	4	0	2	3	2	3	1	2	2	3	3	3
DJ09	2	66	0	1	2	3	5	4	4	4	4	2	4	0	2	3	3	3	2	2	2	4	3	4
DS01	2	63	2	1	2	2	1	6	3	6	4	6	4	0	6	4	5	4	5	3	5	4	5	4
DS03	2	70	0	0	1	1	5	2	1	3	4	1	4	0	1	4	1	4	1	4	1	4	2	4
DS05	2	61	3	1	3	2	4	6	4	6	4	5	4	0	6	4	5	4	5	3	5	4	5	4
DS07	1	63	1	3	1	2	4	6	5	6	5	3	4	0	2	4	2	4	2	2	2	4	2	4
DS08	2	66	1	2	2	2	5	3	3	2	4	3	4	0	2	4	2	4	2	3	2	4	2	4
DS09	1	65	1	3	1	2	3	3	2	4	4	4	4	0	3	3	3	4	3	2	4	4	4	4
DS11	2	63	1	2	1	2	4	2	4	5	4	2	4	0	2	4	2	2	1	1	3	2	3	3
ES09	1	66	1	3	1	3	1	6	3	6	4	5	4	0	2	3	4	4	3	2	5	4	4	4
ES10	2	60	1	2	1	2	5	3	3	3	4	3	4	0	2	4	2	4	2	2	3	3	2	4
FG01	1	61	2	2	2	3	3	5	4	5	5	5	4	0	4	4	4	5	5	4	5	4	4	4
FG02	1	64	1	3	3	2	3	7	4	7	4	7	4	0	5	4	6	4	6	4	5	4	5	4
FG05	1	69	2	3	3	1	3	6	2	6	4	6	4	0	7	4	7	4	6	3	6	4	6	4
FG06	1	67	2	1	3	1	5	3	4	3	5	4	4	0	2	4	3	3	2	2	4	3	3	4
FG08	1	60	3	2	3	2	2	5	5	5	5	4	4	0	4	4	5	4	4	4	4	4	4	4
FG12	2	67	1	2	2	1	5	3	3	3	4	3	4	0	2	4	2	4	2	4	2	4	2	4
GL01	2	62	2	0	2	1	2	2	3	1	5	4	4	0	3	4	4	5	4	5	4	5	4	5
GL04	1	61	2	3	2	3	1	6	5	6	6	4	4	0	4	4	4	4	6	3	4	4	4	5
GL09	1	69	1	3	2	2	5	2	5	2	5	3	4	0	2	3	2	2	2	4	2	4	3	4
GL10	1	74	1	3	1	3	5	6	6	6	6	2	4	0	2	4	2	4	2	4	2	4	3	5
HA05	1	60	2	2	2	1	5	4	4	5	4	3	4	0	2	4	2	3	3	2	3	4	3	4
HA07	1	60	1	3	1	1	2	4	4	5	4	3	4	0	4	3	4	2	3	1	3	2	4	2
HA10	1	66	1	3	1	1	3	4	4	4	4	3	4	0	1	4	1	3	3	3	3	3	4	4
HD02	1	68	1	3	2	2	5	2	5	2	5	3	4	0	2	3	2	2	2	4	2	4	3	4
HD10	1	70	2	3	2	1	4	5	5	5	5	3	4	0	3	4	3	4	2	5	3	5	3	5
HD11	1	61	1	2	1	3	3	3	2	4	4	4	4	0	3	3	3	4	3	2	4	4	4	4
HF03	1	68	2	1	3	1	4	2	4	5	4	1	4	0	1	3	2	2	1	1	2	2	2	2
HF06	2	75	2	1	3	1	3	6	3	6	4	5	4	0	5	4	5	4	5	4	5	4	5	4
HM02	1	71	2	3	4	1	2	4	3	5	5	5	4	0	6	5	5	4	4	3	5	4	5	4
HM03	1	69	2	3	3	1	3	6	2	6	4	6	4	0	7	4	7	4	6	3	6	4	6	4
HM07	1	60	2	3	5	2	4	4	4	3	4	5	4	1	3	4	3	2	3	2	3	4	4	4
HM08	1	76	3	1	4	1	1	4	2	4	3	4	4	0	2	3	2	2	3	2	4	4	4	2
HM11	1	61	2	3	4	2	4	6	4	6	4	4	4	1	3	4	4	4	4	2	4	4	4	4
KJ01	1	60	1	3	1	1	2	4	4	5	4	3	4	0	4	3	4	2	3	1	3	2	4	2
KJ03	2	74	1	1	2	2	4	4	4	4	4	1	4	0	1	2	1	2	4	2	2	2	2	2
KJ05	1	75	0	3	1	3	5	2	3	2	4	2	4	0	2	4	2	4	1	4	2	4	2	4
KJ06	2	82	1	1	2	2	5	6	5	6	6	2	4	1	1	5	1	2	4	5	4	2	5	4
KJ08	1	64	1	3	2	1	4	4	4	4	4	3	4	1	2	3	2	3	1	2	2	3	3	3
KJ11	2	68	1	1	2	1	1	4	3	5	4	2	4	1	1	4	3	4	2	2	3	4	3	4
KJ13	1	72	1	3	2	3	3	6	5	6	6	4	4	1	1	5	1	2	4	5	4	2	5	4
NF06	1	60	2	3	1	2	5	5	4	5	5	5	4	0	2	5	3	5	1	5	4	4	4	4
NF07	1	60	2	3	2	2	4	5	5	5	5	5	4	0	5	4	5	4	4	3	5	3	5	4
NF11	1	62	2	3	2	1	3	3	5	6	6	5	4	0	6	5	5	5	5	3	5	4	6	4
PJ02	1	64	2	3	3	2	4	6	5	6	5	5	4	0	5	5	5	5	5	4	5	5	5	5
PJ03	1	66	2	1	2	2	5	4	4	5	4	5	4	0	5	4	4	4	4	3	4	4	4	4
PJ06	1	69	3	1	3	2	5	4	5	4	4	3	4	0	3	4	3	4	3	3	3	3	4	3
PJ07	2	77	3	1	3	1	4	5	5	5	5	3	4	0	2	4	2	3	2	2	4	4	4	4
PJ10	1	60	4	3	3	2	3	5	4	5	5	5	4	0	5	4	5	4	4	3	5	4	5	4
PJ11	1	63	2	3	3	2	4	6	5	6	5	5	4	0	4	5	3	5	4	4	4	5	4	5
PR09	1	71	0	3	1	3	5	6	5	6	5	3	4	0	2	5	3	5	2	4	3	5	4	5
PR13	1	72	1	3	1	3	5	6	5	6	5	3	4	0	2	5	3	5	2	4	3	5	4	5
PS11	1	70	3	1	3	2	5	3	4	3	4	3	4	0	2	3	2	2	3	2	3	2	3	2
RA03	1	70	0	3	2	2	5	3	3	3	4	3	4	0	3	3	3	4	2	2	2	4	2	3
RA10	1	61	1	2	1	5	2	4	4	4	4	2	4	0	5	4	4	3	2	4	2	4	3	4
SF05	1	60	2	3	2	2	3	3	3	4	4	3	4	0	2	3	3	3	3	3	4	4	3	4
SF06	2	68	2	1	2	1	5	4	4	4	5	3	4	0	2	3	2	4	2	4	3	4	3	4
SF09	2	60	1	2	1	1	4	3	3	3	4	3	4	1	2	4	2	4	2	2	3	3	2	4
SH01	1	64	2	3	3	2	3	7	4	7	4	7	4	1	5	4	6	4	6	4	6	4	6	4
SH10	1	70	1	3	3	1	3	4	4	4	5	4	4	1	3	3	2	4	3	4	4	4	4	4
SH12	1	73	1	3	3	1	5	4	4	4	5	4	4	0	3	4	2	4	3	4	4	4	4	4
SN01	1	65	2	3	2	2	3	7	4	7	4	7	4	0	5	4	6	4	6	4	6	4	6	4
SN03	2	64	2	1	3	2	3	6	4	7	5	6	4	0	7	5	6	4	6	4	6	4	6	4
SN06	1	60	2	3	2	3	3	7	4	7	5	5	4	0	6	4	6	5	5	4	6	4	5	4
SN09	2	71	4	1	5	2	4	5	5	6	5	4	4	0	6	4	5	4	5	4	5	4	5	5
SN11	1	64	2	2	3	2	3	7	4	7	4	7	4	0	5	4	6	4	6	4	6	4	6	4
SS09	2	77	1	1	2	1	4	4	5	4	4	2	4	0	2	4	2	4	2	4	2	4	2	4
SS12	2	60	0	2	2	2	5	2	4	2	4	2	4	0	1	4	2	5	1	4	2	5	2	5
TA03	2	68	1	2	1	2	4	3	4	3	4	4	4	0	3	4	4	3	3	3	3	4	4	3
TA05	1	78	0	3	1	5	5	4	5	5	6	2	4	0	2	3	2	2	2	5	3	4	3	3
TA13	1	64	1	3	2	1	4	4	4	4	4	3	4	0	2	3	2	3	1	2	2	3	3	3
VA01	1	60	2	1	1	1	1	7	4	7	4	6	4	1	6	4	6	3	6	2	6	4	4	4
VA02	1	69	1	3	2	3	2	7	3	7	4	7	4	1	7	4	7	4	6	3	7	5	7	5
VA06	1	71	1	3	2	3	1	4	4	5	4	6	4	0	6	4	5	4	5	4	5	4	6	4
AB03	1	60	1	2	1	2	5	3	3	3	2	3	3	0	2	2	2	2	3	4	2	5	3	4
AB08	1	66	1	3	1	3	1	3	3	3	3	3	3	0	6	3	6	3	4	3	4	4	3	4
AB14	2	62	1	2	1	3	1	3	3	3	3	3	3	0	6	3	6	3	4	3	4	4	3	4
DS04	1	64	0	3	1	1	5	1	3	2	4	2	3	0	2	3	2	3	2	1	1	4	2	2
ES13	1	70	1	3	1	1	2	3	3	3	4	4	3	0	2	2	2	2	2	2	3	3	2	3
FG04	1	66	2	3	1	2	3	3	3	3	4	3	3	0	2	3	3	3	3	3	3	3	3	3
HA09	1	65	0	3	1	1	5	4	5	4	5	3	3	0	1	4	3	3	3	3	3	4	4	4
HA11	1	60	1	2	1	3	5	4	3	4	3	3	3	0	3	3	3	4	3	3	3	3	3	3
HA12	1	61	0	3	1	5	3	3	3	3	3	3	3	0	2	2	2	2	2	3	3	2	4	3
HA13	2	69	1	1	2	1	5	4	3	4	2	3	3	0	1	4	1	3	3	3	3	3	4	4
HD03	1	72	1	3	2	3	5	3	4	6	4	2	3	0	3	3	2	3	3	1	3	3	2	3
HD06	1	66	3	3	3	1	2	5	4	5	4	5	3	0	3	4	4	3	5	3	4	3	4	4
HF09	1	65	2	1	3	1	3	2	4	2	5	3	3	0	3	3	2	2	1	2	2	3	3	5
HM04	1	64	3	3	5	1	1	5	4	5	4	5	3	0	3	4	4	3	5	3	4	3	4	4
KJ02	1	63	1	2	1	2	2	6	6	6	6	3	3	0	5	5	5	3	5	5	5	5	5	5
KJ04	2	81	0	0	1	1	5	3	4	3	4	3	3	0	3	3	3	3	3	3	3	3	3	3
RA06	1	61	1	3	2	2	1	5	5	6	6	5	3	0	6	3	4	2	5	2	6	3	5	5
RA11	1	67	0	3	1	3	5	3	4	4	3	3	3	0	2	2	2	2	3	2	3	2	3	4
RA12	1	64	1	3	1	1	1	3	3	3	3	3	3	0	6	3	6	3	4	3	4	4	3	4
SF11	1	60	2	3	2	2	2	4	4	4	4	5	3	0	5	2	5	2	5	2	5	4	5	4
SH04	1	67	1	3	2	3	2	6	4	5	4	2	3	0	3	3	4	3	2	2	3	2	2	2
SN10	1	77	1	3	2	3	4	5	4	5	4	2	3	0	3	3	2	3	2	1	3	2	2	2
SS02	2	67	1	1	2	1	1	3	3	3	4	1	3	0	2	2	2	3	2	3	2	2	2	4
SS06	2	66	1	1	2	2	2	5	5	5	6	4	3	0	2	4	2	2	2	3	3	3	4	3
VA08	1	60	1	3	1	3	3	4	4	4	4	2	3	0	2	2	2	3	2	2	2	2	3	2
VA12	2	62	1	1	2	1	5	3	2	3	3	3	3	0	2	3	3	3	3	3	3	3	3	4
AB10	1	60	3	2	3	2	3	4	2	4	2	3	2	0	3	2	2	2	1	1	2	2	3	2
AB13	1	72	0	3	1	5	5	2	2	2	2	2	2	0	1	3	1	2	1	2	2	2	2	2
DA01	2	65	2	0	2	2	4	2	2	2	2	1	2	0	2	2	2	2	1	1	2	2	2	3
DA03	2	60	1	1	2	2	4	4	3	4	4	2	2	0	1	3	2	2	1	2	2	2	2	3
DA08	1	64	0	3	1	1	5	6	6	7	6	1	2	0	2	5	2	2	1	4	4	2	2	4
DA10	1	75	0	3	1	5	5	2	2	2	2	2	2	0	1	3	1	2	1	2	2	2	1	2
DJ13	1	63	0	3	2	3	1	2	2	2	2	2	2	0	2	2	2	2	2	2	2	2	2	2
DS06	1	67	3	3	2	2	2	5	1	5	2	4	2	0	4	2	5	2	5	2	5	2	5	2
DS10	2	61	1	2	1	2	5	1	1	6	2	1	2	0	1	2	2	2	1	1	2	2	2	2
HA01	2	60	1	2	1	2	1	4	2	4	3	2	2	0	2	3	2	3	2	3	2	4	3	4
HA02	1	66	0	3	1	2	5	2	2	2	2	2	2	0	2	6	2	2	2	2	2	2	2	2
HA03	2	70	1	0	1	5	5	3	3	3	3	2	2	0	1	2	2	2	2	2	3	3	3	3
HA04	1	65	0	3	1	5	2	2	4	2	4	3	2	0	3	3	2	3	3	3	3	3	3	3
HA08	1	67	0	3	1	1	5	2	3	5	2	3	2	0	2	2	2	2	2	2	3	3	3	3
HF02	2	63	2	2	2	2	4	5	3	5	4	3	2	0	2	2	3	3	2	2	2	2	3	4
HF04	2	84	1	1	3	1	5	2	3	3	3	3	2	0	3	2	3	2	1	2	2	2	2	2
HM05	1	63	2	1	4	2	1	4	1	4	2	3	2	0	2	3	3	3	3	2	3	2	3	3
NF13	1	60	3	2	3	2	3	4	2	5	3	4	2	0	5	3	4	4	4	3	5	3	5	4
PJ08	1	64	4	2	3	2	3	4	2	4	2	3	2	0	3	2	2	2	1	1	2	2	3	2
PJ09	2	71	2	1	3	2	5	3	2	3	3	2	2	0	2	2	2	2	2	2	2	2	2	2
PR03	1	75	1	3	1	3	5	1	4	2	3	2	2	0	2	2	2	2	1	1	1	2	2	2
PR10	1	60	1	2	3	2	5	3	1	3	2	3	2	0	3	1	4	1	2	1	2	2	2	3
PR12	1	60	2	3	2	2	1	5	1	6	3	5	2	0	5	2	5	2	4	1	4	2	6	3
PS05	1	62	2	1	3	2	3	5	1	5	2	2	2	0	5	4	4	4	1	1	4	4	4	4
RA01	2	75	2	2	2	2	2	5	4	4	2	3	2	0	4	4	4	4	4	4	4	4	5	4
RA05	2	62	2	2	3	2	1	7	6	7	6	1	2	0	3	6	2	7	2	5	3	1	2	3
SF12	1	70	0	3	1	3	5	2	3	6	4	3	2	0	2	2	2	3	2	1	2	3	3	3
SH08	1	60	2	3	4	2	1	4	1	4	2	3	2	0	2	3	3	3	3	2	3	2	3	3
SS03	2	63	1	1	2	2	4	3	3	3	4	1	2	0	2	2	2	3	1	2	2	2	2	4
SS04	2	60	1	0	1	2	1	4	5	4	3	2	2	0	2	3	2	3	2	3	2	4	3	4
TA01	2	68	3	1	3	2	3	5	5	5	5	4	2	0	6	2	5	2	4	4	4	4	7	5
TA11	1	69	1	3	2	1	4	4	2	5	2	2	2	0	1	2	2	2	1	1	2	2	2	2
TA12	1	65	1	3	1	3	5	4	2	5	2	2	2	0	1	2	2	2	1	1	2	2	2	2
VA03	1	79	1	3	2	2	5	4	2	5	2	2	2	0	1	2	2	2	1	1	2	2	2	2
VA07	1	61	2	3	1	1	1	5	3	5	2	3	2	0	2	2	2	2	2	2	3	3	3	3
DA02	2	63	0	2	1	1	5	1	1	1	1	1	1	0	1	1	1	1	1	1	1	1	1	1
